# Supplementary material for: Plant-Derived Diamine Oxidase Modulation of Histamine-Induced Ca2+ Release in Intestinal Caco-2 Cells: A Cellular System to Evaluate Its Histaminase Efficacy
Source: Cells. 2026 Jun 28;15(13):1175. doi: 10.3390/cells15131175 (PMC13359489; doi:10.3390/cells15131175)
Supplement: Supplementary file 1 [file cells-15-01175-s001.zip]

Archive with 1 entries (1 files):
- cells-4206466-supplementary.pdf
